# Supplementary material for: Comparison of Two Nuclear Magnetic Resonance Spectroscopy Methods for the Measurement of Lipoprotein Particle Concentrations
Source: Biomedicines. 2022 Jul 21;10(7):1766. doi: 10.3390/biomedicines10071766 (PMC9312544; doi:10.3390/biomedicines10071766)
Supplement: Supplementary file 1 [file biomedicines-10-01766-s001.zip]

Archive with 1 entries (1 files):
- biomedicines-1747155-supplementary.pdf
